# Supplementary material for: Tissue-dependent enzymatic control of N-acetyl-β-alanine by PTER
Source: J Biol Chem. 2026 May 24;302(7):113191. doi: 10.1016/j.jbc.2026.113191 (PMC13311154; doi:10.1016/j.jbc.2026.113191)
Supplement: Table S1 [file mmc1.xlsx]

## Sheet: Legend
Legend
Metabolites were analyzed by liquid chromatography–mass spectrometry (LC–MS) under either positive or negative ionization mode, as indicated. The table lists the measured mass-to-charge ratios (m/z) or transition ions and corresponding retention times (min) for each metabolite under the specified chromatographic conditions. Values shown represent representative measurements from analytical standa…

## Sheet: LC–MS parameters for detection 
Metabolite	MS mode	m/z	Retention time (min)
N-acetyl-β-alanine	negative	130.051	11.2
N-acetyl-α-alanine	negative	130.051	9.7
N-acetyltaurine	negative	166.018	6.8
Taurine	negative	124.007	7.7
Pantothenate	negative	218.104	6.9
Carnosine	positive	227.114	7.5
Anserine	positive	241.13	7.1
Homocarnosine	positive	241.13	7.5
β-alanine	positive	90.1–30.2	6.3
α-alanine	positive	90.1–44.2	6
